# Supplementary material for: Effectiveness of Electrical Stimulation on Upper Limb Function During the Acute Phase of Stroke: A Systematic Review and Meta-Analysis
Source: Neurol Int. 2026 May 13;18(5):91. doi: 10.3390/neurolint18050091 (PMC13209508; doi:10.3390/neurolint18050091)
Supplement: Supplementary file 1 [file neurolint-18-00091-s001.zip]

Archive with 1 entries (1 files):
- neurolint-4252551-supplementary.pdf
